# Supplementary material for: Effectiveness of Displaying Traffic Light Food Labels on the Front of Food Packages in Japanese University Students: A Randomized Controlled Trial
Source: Int J Environ Res Public Health. 2023 Jan 18;20(3):1806. doi: 10.3390/ijerph20031806 (PMC9914024; doi:10.3390/ijerph20031806)
Supplement: Supplementary file 1 [file ijerph-20-01806-s001.zip]

Archive with 1 entries (1 files):
- ijerph-2031795-supplementary.pdf
